# Supplementary material for: Intrinsic 40Hz-phase asymmetries predict tACS effects during conscious auditory perception
Source: PLoS One. 2019 Apr 3;14(4):e0213996. doi: 10.1371/journal.pone.0213996 (PMC6447177; doi:10.1371/journal.pone.0213996)
Supplement: S2 Table — Each row indicates the corrected p-values of the non-parametric permutation test for a different randomized selection of 38 trials. For reasons of illustration, we here displayed p-values in the post-stimulus onset interval 32-64ms. (XLSX) [file pone.0213996.s008.xlsx]

## Sheet: Tabelle1
S2 Table. Corrected p-values (tmax-statistic) related to S2 Figure (Sensitivity analysis of the 40Hz intrinsic phase asymmetry)
Post-Stimulus Onset Interval	32ms	36ms	40ms	44ms	48ms	52ms	56ms	60ms	64ms
p-value (randomization 1)	0.5106	0.1412	0.0308	0.0151	0.086	0.3549	0.5482	0.6152	0.6643
p-value (randomization 2)	0.3497	0.0808	0.0291	0.0298	0.1595	0.2872	0.2873	0.4219	0.6806
p-value (randomization 3)	0.7878	0.1716	0.0493	0.0262	0.0726	0.1718	0.2218	0.1842	0.2432
p-value (randomization 4)	0.5139	0.2047	0.0549	0.0355	0.0535	0.1217	0.1411	0.2252	0.4216
p-value (randomization 5)	0.3363	0.1046	0.0444	0.0466	0.1108	0.4193	0.6482	0.5547	0.3348
p-value (randomization 6)	0.1145	0.0256	0.0061	0.0315	0.3477	0.9237	0.8098	0.5945	0.5196
p-value (randomization 7)	0.717	0.2643	0.0613	0.0833	0.377	0.7074	0.5889	0.489	0.4214
p-value (randomization 8)	0.2075	0.0728	0.0388	0.1066	0.4045	0.6489	0.5806	0.5437	0.4833
p-value (randomization 9)	0.4527	0.1176	0.0207	0.0243	0.1327	0.4898	0.6895	0.7086	0.4676
p-value (randomization 10)	0.862	0.3408	0.0286	0.0243	0.0652	0.3205	0.37	0.3017	0.3084
